# Supplementary material for: Influence of Freeze-Dried Phenolic-Rich Plant Powders on the Bioactive Compounds Profile, Antioxidant Activity and Aroma of Different Types of Chocolates
Source: Molecules. 2021 Nov 22;26(22):7058. doi: 10.3390/molecules26227058 (PMC8622861; doi:10.3390/molecules26227058)
Supplement: Supplementary file 1 [file molecules-26-07058-s001.zip]

Archive with 1 entries (1 files):
- molecules-1437282-supplementary.pdf
